# Supplementary material for: Daily disease severity in patients with COVID-19 admitted to the hospital: The SCODA (severity of coronavirus disease assessment) score
Source: PLoS One. 2023 Sep 8;18(9):e0291212. doi: 10.1371/journal.pone.0291212 (PMC10490882; doi:10.1371/journal.pone.0291212)
Supplement: S1 Data — (XLSX) [file pone.0291212.s001.xlsx]

## Sheet: Sheet1
Variable	Type	Variable label	Measurement unit
beat_id	character	Patient identifier
day_no	numeric	Day of follow-up	Days
days_since_onset	numeric	Days since onset of Covid-19	Days
icu_yn	binary	Patient currently admitted to ICU	0 = No, 1 = Yes
discharge_live	binary	Patient eventualy discharged alive	0 = No, 1 = Yes
rr	numeric	Respiratory rate	Count
spo2	numeric	Pheripheral oxygen saturation	%
o2_flow	numeric	Mean daily O2 flow	L/minute
pf_ratio	numeric	PaO2/FiO2	mmHg or kPa
fio2	numeric	FiO2	% or fraction
gcs	numeric	Glasgow Coma Scale	Score
lab_urea	numeric	Blood urea level	mmol/L
lab_crp	numeric	C-reactive protein level	mg/L
ventilation_yn	binary	Invasive or non-invasive ventilation?	0 = No, 1 = Yes
ss_resp_rate	numeric	Severity score value for respiratory rate	Score
ss_spo2	numeric	Severity score value for pheripheral oxygen saturation	Score
ss_o2_flow	numeric	Severity score value for mean daily O2 flow	Score
ss_pf_ratio	numeric	Severity score value for PaO2/FiO2	Score
ss_fio2	numeric	Severity score value for FiO2	Score
ss_gcs	numeric	Severity score value for Glasgow Coma Scale	Score
ss_lab_urea	numeric	Severity score value for blood urea level	Score
ss_lab_crp	numeric	Severity score value for C-reactive protein level	Score
severity_score	numeric	Severity score	Score
first_day_of_recovery	numeric	First day of recovery	Day
