# Supplementary material for: Daily disease severity in patients with COVID-19 admitted to the hospital: The SCODA (severity of coronavirus disease assessment) score
Source: PLoS One. 2023 Sep 8;18(9):e0291212. doi: 10.1371/journal.pone.0291212 (PMC10490882; doi:10.1371/journal.pone.0291212)
Supplement: S2 Data — (XLSX) [file pone.0291212.s002.xlsx]

## Sheet: Sheet 1
beat_id
